# Supplementary material for: In Situ Hydrothermal Synthesis of Ni1−xMnxWO4 Nanoheterostructure for Enhanced Photodegradation of Methyl Orange
Source: Molecules. 2023 Jan 23;28(3):1140. doi: 10.3390/molecules28031140 (PMC9920565; doi:10.3390/molecules28031140)
Supplement: Supplementary file 1 [file molecules-28-01140-s001.zip]

Archive with 1 entries (1 files):
- molecules-2152066-supplementary.pdf
